# Supplementary material for: Ensemble-Based Analysis of the Dynamic Allostery in the PSD-95 PDZ3 Domain in Relation to the General Variability of PDZ Structures
Source: Int J Mol Sci. 2020 Nov 6;21(21):8348. doi: 10.3390/ijms21218348 (PMC7672539; doi:10.3390/ijms21218348)
Supplement: Supplementary file 1 [file ijms-21-08348-s001.zip]

Archive with 3 entries (3 files):
- Dudola_SupMat_rev1.pdf
- Dudola_SupplementaryTables_rev1.xlsx
- Dudola_DatasetS1.fasta
