# Supplementary material for: Ensemble-Based Analysis of the Dynamic Allostery in the PSD-95 PDZ3 Domain in Relation to the General Variability of PDZ Structures
Source: Int J Mol Sci. 2020 Nov 6;21(21):8348. doi: 10.3390/ijms21218348 (PMC7672539; doi:10.3390/ijms21218348)
Supplement: Supplementary file 1 [file ijms-21-08348-s001.zip › Dudola_SupplementaryTables_rev1.xlsx]

## Sheet: Summary
Supplementary tables for
Ensemble-based analysis of the dynamic allostery in the PSD-95 PDZ3 domain in relation to the general variability of PDZ structures
Dániel Dudola, Anett Hinsenkamp, Zoltán Gáspári
Supplementary Tables S1-S5

## Sheet: Table S1
Table S1. Correlation of backbone and side-chain S2 order parameters as a function of restraints used. Data refer to the exploratory ensembles (8x4ns simulation time) shown in Figure S1.
S2 restraints used	free full	free d7ct	cplx full	cplx d7ct
	Correlation of side-chain S2 values
backbone	0.69	0.52	0.66	0.6
side-chain	0.98	0.97	0.97	0.98
backbone + sidechain	0.97	0.96	0.96	0.95
	Correlation of backbone S2 values
backbone	0.94	0.9	0.96	0.88
side-chain	0.83	0.6	0.93	0.71
backbone + sidechain	0.93	0.85	0.96	0.84

## Sheet: Table S2
Table S2. Back-calculated backbone and side-chain S2 order parameters for the 20 ns ensembles of PSD-95 PDZ3
		Free full			Free Δ7CT			Complex full			Complex Δ7CT
residue number	residue name	backbone	side chain S2 1	side chain S2 2	backbone	side chain S2 1	side chain S2 2	backbone	side chain S2 1	side chain S2 2	backbone	side chain S2 1	side chain S2 2		For multiple methyl groups, the following order is used:
304	GLU	0.11			0.02			0.04			0.04				Residue name	side chain S2 1	side chain S2 2
305	GLU	0.08			0.05			0.06			0.16				ILE	HG1	HD2
306	ASP	0.1			0.15			0.16			0.38				LEU	HD1	HD2
307	ILE	0.35	0.20	0.52	0.36	0.14	0.34	0.52	0.30	0.64	0.53	0.17	0.33		VAL	HG1	HG2
308	PRO
309	ARG	0.82			0.76			0.85			0.83
310	GLU	0.75			0.71			0.86			0.79
311	PRO
312	ARG	0.87			0.86			0.88			0.9
313	ARG	0.86			0.85			0.87			0.87
314	ILE	0.86	0.29	0.64	0.88	0.27	0.61	0.88	0.28	0.84	0.89	0.24	0.77
315	VAL	0.86	0.85	0.84	0.85	0.60	0.60	0.85	0.76	0.75	0.89	0.65	0.66
316	ILE	0.87	0.37	0.27	0.88	0.31	0.39	0.87	0.43	0.38	0.87	0.36	0.41
317	HIS	0.83			0.8			0.82			0.85
318	ARG	0.76			0.73			0.72			0.77
319	GLY	0.78			0.74			0.44			0.84
320	SER	0.6			0.4			0.56			0.75
321	THR	0.64	0.32		0.48			0.66	0.49		0.73	0.47
322	GLY	0.53			0.15			0.13			0.77
323	LEU	0.75	0.60	0.60	0.66			0.81	0.87	0.73	0.85	0.88	0.77
324	GLY	0.85			0.83			0.87			0.88
325	PHE	0.89			0.87			0.92			0.9
326	ASN	0.88			0.87			0.9			0.9
327	ILE	0.87	0.74	0.89	0.87	0.55	0.77	0.89	0.83	0.92	0.9	0.81	0.92
328	VAL	0.9	0.70	0.69	0.9	0.48		0.92	0.68	0.69	0.92	0.70	0.71
329	GLY	0.87			0.83			0.88			0.88
330	GLY	0.82			0.81			0.85			0.87
331	GLU	0.8			0.7			0.83			0.84
332	ASP	0.85			0.79			0.87			0.85
333	GLY	0.81			0.75			0.85			0.86
334	GLU	0.86			0.83			0.87			0.86
335	GLY	0.85			0.77			0.85			0.82
336	ILE	0.89	0.52	0.82	0.83	0.47	0.60	0.89	0.68	0.87	0.87	0.72	0.67
337	PHE	0.92			0.9			0.91			0.91
338	ILE	0.89	0.53	0.93	0.88	0.38		0.9	0.61	0.93	0.9	0.55	0.93
339	SER	0.92			0.89			0.92			0.91
340	PHE	0.85			0.84			0.86			0.85
341	ILE	0.83	0.23	0.88	0.83	0.83		0.87	0.18	0.89	0.85	0.18	0.88
342	LEU	0.85	0.06	0.23	0.84	0.10	0.15	0.88	0.23	0.40	0.87	0.19
343	ALA	0.85	0.86		0.85			0.86	0.88		0.86	0.88
344	GLY	0.83			0.83			0.86			0.85
345	GLY	0.86			0.84			0.86			0.86
346	PRO
347	ALA	0.83	0.91		0.81	0.89		0.88	0.95		0.88	0.92
348	ASP	0.85			0.85			0.87			0.87
349	LEU	0.84	0.43	0.38	0.82	0.27	0.29	0.87	0.38	0.36	0.87	0.40	0.39
350	SER	0.79			0.81			0.81			0.85
351	GLY	0.67			0.81			0.81			0.83
352	GLU	0.71			0.76			0.73			0.74
353	LEU	0.68	0.57	0.58	0.7	0.45	0.51	0.7	0.63	0.64	0.7	0.58	0.64
354	ARG	0.88			0.88			0.91			0.91
355	LYS	0.87			0.9			0.89			0.88
356	GLY	0.85			0.86			0.9			0.87
357	ASP	0.89			0.8			0.91			0.87
358	GLN	0.9			0.87			0.91			0.89
359	ILE	0.9	0.51	0.76	0.9	0.32	0.70	0.91	0.51	0.88	0.9	0.27	0.87
360	LEU	0.9	0.63		0.89	0.47	0.48	0.9	0.61	0.61	0.91	0.60	0.60
361	SER	0.91			0.9			0.9			0.9
362	VAL	0.91	0.62	0.63	0.91	0.41	0.42	0.91	0.62	0.64	0.91	0.62	0.64
363	ASN	0.9			0.88			0.89			0.9
364	GLY	0.87			0.77			0.86			0.87
365	VAL	0.84	0.90		0.81	0.70		0.83	0.87	0.83	0.84	0.85	0.82
366	ASP	0.86			0.87			0.85			0.83
367	LEU	0.87	0.60	0.63	0.87	0.43	0.46	0.85	0.60	0.62	0.85	0.61	0.61
368	ARG	0.9			0.89			0.9			0.9
369	ASN	0.88			0.85			0.87			0.88
370	ALA	0.81	0.92		0.79	0.88		0.84	0.92		0.82	0.91
371	SER	0.87			0.87			0.86			0.88
372	HIS	0.87			0.88			0.86			0.88
373	GLU	0.84			0.86			0.87			0.88
374	GLN	0.86			0.85			0.83			0.84
375	ALA	0.9	0.92		0.89	0.90		0.89	0.93		0.9	0.94
376	ALA	0.89			0.89			0.91	0.91		0.91	0.92
377	ILE	0.89	0.41	0.53	0.84	0.31	0.40	0.83	0.41	0.63	0.86	0.33	0.46
378	ALA	0.88			0.88			0.89	0.93		0.89
379	LEU	0.88	0.69	0.68	0.88	0.61	0.58	0.87	0.89	0.86	0.88	0.90	0.86
380	LYS	0.86			0.84			0.84			0.82
381	ASN	0.83			0.78			0.79			0.86
382	ALA	0.78	0.89		0.71			0.69	0.84		0.72
383	GLY	0.75			0.74			0.82			0.83
384	GLN	0.81			0.76			0.78			0.81
385	THR	0.82	0.78		0.47	0.68		0.83	0.82		0.87	0.72
386	VAL	0.83			0.78			0.86	0.60	0.61	0.87	0.85
387	THR	0.85			0.84			0.87	0.70		0.88
388	ILE	0.85	0.48	0.65	0.84	0.39		0.87	0.47	0.66	0.88	0.50	0.80
389	ILE	0.9	0.21	0.93	0.89	0.20	0.92	0.9	0.19	0.92	0.78	0.20	0.92
390	ALA	0.91	0.91		0.91	0.89		0.91	0.91		0.91	0.91
391	GLN	0.9			0.89			0.9			0.89
392	TYR	0.92			0.88			0.92			0.9
393	LYS	0.89			0.75			0.91			0.82
394	PRO
395	GLU	0.86			0.26			0.87			0.39
396	GLU	0.8						0.82
397	TYR	0.86						0.88
398	SER	0.87						0.84
399	ARG	0.82						0.84
400	PHE	0.82						0.77
401	GLU	0.64						0.67
402	ALA	0.05	0.03					0.09	0.02

## Sheet: Table S3
Table S3. Summary of the ensembles selected based on chemical shifts.
PDB ID	Description	BMRB ID	Ensemble size
Short simulations
2KPK	MAGI-1 PDZ1	16558	11
2KPL	MAGI-1 PDZ1 / E6CT	16559	7
1GM1	Second PDZ Domain (PDZ2) of PTP-BL	5131	9
1VJ6	PDZ2 from PTP-BL in complex with the C-terminal ligand from the APC protein	5131	12
2LC6	Solution structure of Par-6 Q144C/L164C	17599	13
2LC7	Solution structure of the isolated Par-6 PDZ domain	17600	17
1OZI	The alternatively spliced PDZ2 domain of PTP-BL	5762	11
1UM7	Solution structure of the third PDZ domain of synapse-associated protein 102	11198	21
Long simulations
2KPK	MAGI-1 PDZ1	16558	11
2KPL	MAGI-1 PDZ1 / E6CT	16559	14
1GM1	Second PDZ Domain (PDZ2) of PTP-BL	5131	25
1VJ6	PDZ2 from PTP-BL in complex with the C-terminal ligand from the APC protein	5131	29

## Sheet: Table S4
Table S4. Residues of PSD-95 PDZ3 used in the comparisons
The consensus numbering is shown for the residues retained in each mapping
residue number in PDB structure 1be9	residue name	PSD-95 PDZ domains	PDZ core (extended PDZ set)	Remark
301	PHE
302	LEU
303	GLY
304	GLU
305	GLU
306	ASP
307	ILE
308	PRO
309	ARG
310	GLU
311	PRO	1
312	ARG	2	1
313	ARG	3	2
314	ILE	4	3
315	VAL	5	4
316	ILE	6	5
317	HIS	7
318	ARG	8	6
319	GLY	9
320	SER	10
321	THR	11
322	GLY	12
323	LEU	13	7
324	GLY	14
325	PHE	15
326	ASN	16	8
327	ILE	17	9
328	VAL	18	10	Changed from ILE in 1BE9, see Methods
329	GLY	19
330	GLY	20
331	GLU	21
332	ASP
333	GLY
334	GLU	22
335	GLY	23
336	ILE	24	11
337	PHE	25	12
338	ILE	26	13
339	SER	27	14
340	PHE	28	15
341	ILE	29	16
342	LEU	30	17
343	ALA	31	18
344	GLY	32	19
345	GLY	33
346	PRO	34
347	ALA	35
348	ASP	36
349	LEU	37
350	SER	38
351	GLY	39
352	GLU	40
353	LEU	41	20
354	ARG	42	21
355	LYS	43	22
356	GLY	44	23
357	ASP	45	24
358	GLN	46	25
359	ILE	47	26
360	LEU	48	27
361	SER	49	28
362	VAL	50	29
363	ASN	51	30
364	GLY	52	31
365	VAL	53	32
366	ASP	54	33
367	LEU	55	34
368	ARG	56	35
369	ASN	57	36
370	ALA	58	37
371	SER	59	38
372	HIS	60
373	GLU	61	39
374	GLN	62	40
375	ALA	63	41
376	ALA	64	42
377	ILE	65	43
378	ALA	66	44
379	LEU	67	45
380	LYS	68
381	ASN	69
382	ALA	70
383	GLY	71
384	GLN	72	46
385	THR	73	47
386	VAL	74	48
387	THR	75	49
388	ILE	76	50
389	ILE	77	51
390	ALA	78	52
391	GLN	79	53
392	TYR	80	54
393	LYS
394	PRO
395	GLU
396	GLU
397	TYR
398	SER
399	ARG
400	PHE
401	GLU
402	ALA
403	ASN
404	SER
405	ARG
406	VAL
407	ASN
408	SER
409	SER
410	GLY
411	ARG
412	ILE
413	VAL
414	THR
415	ASN

## Sheet: Table S5
Table S5. Residue networks in PSD-95 PDZ3 identified in different studies.
The table is an extended version of the data shown in Fig 3 of Gautier et al. Protein Eng 2018, 31:367–373.
Residue number	306	307	308	309	310	311	312	313	314	315	316	317	318	319	320	321	322	323	324	325	326	327	328	329	330	331	332	333	334	335	336	337	338	339	340	341	342	343	344	345	346	347	348	349	350	351	352	353	354
Secondary structure									b1													b2											b3										a1
Network description (with link to PUBMED)
Perturbation response scanning	D	I	P	R	E	P	R	R	I	V	I	H	R	G	S	T	G	L	G	F	N	I	V	G	G	E	D	G	E	G	I	F	I	S	F	I	L	A	G	G	P	A	D	L	S	G	E	L	R
Statistical coupling analysis	D	I	P	R	E	P	R	R	I	V	I	H	R	G	S	T	G	L	G	F	N	I	V	G	G	E	D	G	E	G	I	F	I	S	F	I	L	A	G	G	P	A	D	L	S	G	E	L	R
MD simulation	D	I	P	R	E	P	R	R	I	V	I	H	R	G	S	T	G	L	G	F	N	I	V	G	G	E	D	G	E	G	I	F	I	S	F	I	L	A	G	G	P	A	D	L	S	G	E	L	R
Deep coupling scan	D	I	P	R	E	P	R	R	I	V	I	H	R	G	S	T	G	L	G	F	N	I	V	G	G	E	D	G	E	G	I	F	I	S	F	I	L	A	G	G	P	A	D	L	S	G	E	L	R
Thermodynamic double mutant cycle	D	I	P	R	E	P	R	R	I	V	I	H	R	G	S	T	G	L	G	F	N	I	V	G	G	E	D	G	E	G	I	F	I	S	F	I	L	A	G	G	P	A	D	L	S	G	E	L	R
Conservation mutation correlation analysis	D	I	P	R	E	P	R	R	I	V	I	H	R	G	S	T	G	L	G	F	N	I	V	G	G	E	D	G	E	G	I	F	I	S	F	I	L	A	G	G	P	A	D	L	S	G	E	L	R
Rigid residue scan	D	I	P	R	E	P	R	R	I	V	I	H	R	G	S	T	G	L	G	F	N	I	V	G	G	E	D	G	E	G	I	F	I	S	F	I	L	A	G	G	P	A	D	L	S	G	E	L	R
Monte Carlo path analysis	D	I	P	R	E	P	R	R	I	V	I	H	R	G	S	T	G	L	G	F	N	I	V	G	G	E	D	G	E	G	I	F	I	S	F	I	L	A	G	G	P	A	D	L	S	G	E	L	R
Surface hot spots	D	I	P	R	E	P	R	R	I	V	I	H	R	G	S	T	G	L	G	F	N	I	V	G	G	E	D	G	E	G	I	F	I	S	F	I	L	A	G	G	P	A	D	L	S	G	E	L	R
Contact network in the present work	D	I	P	R	E	P	R	R	I	V	I	H	R	G	S	T	G	L	G	F	N	I	V	G	G	E	D	G	E	G	I	F	I	S	F	I	L	A	G	G	P	A	D	L	S	G	E	L	R
PDZ core defined using the extended PDZ set	D	I	P	R	E	P	R	R	I	V	I	H	R	G	S	T	G	L	G	F	N	I	V	G	G	E	D	G	E	G	I	F	I	S	F	I	L	A	G	G	P	A	D	L	S	G	E	L	R
[truncated: 47 more columns]
