# Supplementary material for: Ensemble-Based Analysis of the Dynamic Allostery in the PSD-95 PDZ3 Domain in Relation to the General Variability of PDZ Structures
Source: Int J Mol Sci. 2020 Nov 6;21(21):8348. doi: 10.3390/ijms21218348 (PMC7672539; doi:10.3390/ijms21218348)
Supplement: Supplementary file 1 [file ijms-21-08348-s001.zip › Dudola_DatasetS1.fasta]

# Structural alignment of PDZ domains used in the study
# Dudola, Hinsenkamp & Gáspári:
# Ensemble-based analysis of the dynamic allostery in
# the PSD-95 PDZ3 domain in relation to the general
# variability of PDZ structures
# Alignments were generated by MAMMOTH-Mult in multiple rounds and the final
# alignment was converted to FASTA
# contains 168 structures. For PDZ3 structures described in 
# Camara-Artigas et al. Acta Cryst. (2019). D75: 381–391, all chains are included separately

>2ev8
-----------------------------------------------------------------------------VRL
IQFEK--V-------T-----EE-----P--------MGITLKL-----N-----E------------------------
-----K------------------QSCTVARILHGGMIH-RQG---S-LHVG-DEILEINGTNVT-NH---S-VDQLQKA
MKE-TK----G----MISLKVIPNQQ------------------------------------------------------
----------------------------------------------------------------------
>2css
-----------GSSGSSGVTWQ-----------------------------------------------PSKEGDRLIGR
VILNK--R-------T-----TMPKDSGAL-------LGLKVVG-----G-----K-------------------MTDL-
-G---R------------------LGAFITKVKKGSLAD-VV-G--H-LRAG-DEVLEWNGKPLP-GA---T-NEEVYNI
ILE-SKSE--P----QVEIIVSRPSGPSSG--------------------------------------------------
----------------------------------------------------------------------
>2mho
-----------------------------------------------------------------------GAMEMEYEE
ITLER--G-N-----S-------------G-------LGFSIAG-----G-----T-------------D----------
-----NPHIG------------DDPSIFITKIIPGGAAA-QDG---R-LRVN-DSILFVNEVDVR-EV---T-HSAAVEA
LKE-AG----S----IVRLYVMRRKPPA----------------------------------------------------
----------------------------------------------------------------------
>2jxo
-----------------------G---------------------------------------------IDPFTMLRPRL
CTMKK--G-------P-----S-------G-------YGFNLHS-----D-----K-----------------S------
-----K------------------PGQFIRSVDPDSPAE-AS----G-LRAQ-DRIVEVNGVCME-GK---Q-HGDVVSA
IRA-GG----D----ETKLLVVDRETDEFFK-------------------------------------------------
----------------------------------------------------------------------
>2m0t
---------------------------------------------------------------------GIDPFTMLPRL
CCLEK--G-------P-----N-------G-------YGFHLHG-----E-----K-------------G----------
-----K------------------LGQYIRLVEPGSPAE-KA----G-LLAG-DRLVEVNGENVE-KE---T-HQQVVSR
IRA-AL----N----AVRLLVVDPETDEQLQKLGVQVREELL-RAQEAPGQA----------------------------
----------------------------------------------------------------------
>3cby
-------------------------------------------------------------------------SHMNIIT
VTLNM--E-------K-----Y-------------NFLGISIVG-----Q------------------------------
------------------------GGIYIGSIMKGGAVA-ADG---R-IEPG-DMLLQVNDMNFE-NM---S-NDDAVRV
LRD-IVHKP-G----PIVLTVAKSGGGW---KDYGWIDGK----------------------------------------
----------------------------------------------------------------------
>3zrt_pdz2
-------------------------------------------------------------------------PAEKVME
IKLIK--GP------------K-------G-------LGFSIAG-----GV----GNQHI---------P-GD-------
------------------------NSIYVTKIIEGGAAH-KDG---R-LQIG-DKILAVNSVGLE-DV---M-HEDAVAA
LKN-TY----D----VVYLKVAKPSN------------------------------------------------------
----------------------------------------------------------------------
>>6qjg_B
IPRE-------------------------------------------------------------------------PRR
IVIHR--GS------------T-------G-------LGFNIVG-----G------------------------------
-----EPG----------------EGIFISFILAGGPAD-LSG---E-LRKG-DQILSVNGVDLR-NA---S-HEQAAIA
LKN-AG----Q----TVTIIAQYKPEEYSRFEA-----------------------------------------------
----------------------------------------------------------------------
>2kg2
--------------------GSYI---------------------------------------------PGQPVTAVVQR
VEIHKL-R-------Q-----G-------ENL----ILGFSIGG-----G--IDQD--PSQN-------PFSEDKT----
-----D------------------KGIYVTRVSEGGPAE--IA---G-LQIG-DKIMQVNGWDMT-MV---T-HDQARKR
LTKRSE----E----VVRLLVTRQSLQ-KAVQQSMLS-------------------------------------------
----------------------------------------------------------------------
>4nmv
---------------------------------------------------------------------------GPIRK
VLLLK--E-------D------HE-----G-------LGISITG-----G-----KEH----------------------
-----G------------------VPILISEIHPGQPAD-RCGG----LHVG-DAILAVNGVNLR-DT---K-HKEAVTI
LSQ-QR----G----EIEFEVVYV--------------------------------------------------------
----------------------------------------------------------------------
>3pdz
------------------------------------------------------------------------PKPGDIFE
VELAK--ND------------N-------S-------LGISVTG-----GV----NTS----------------V--R--
-----H------------------GGIYVKAVIPQGAAE-SDG---R-IHKG-DRVLAVNGVSLE-GA---T-HKQAVET
LRN-T--G--Q----VVHLLLEKGQSPT----------------------------------------------------
----------------------------------------------------------------------
>2m0u
---------------------------------------------------------------------GIDPFTMLPRL
CCLEK--G-------P-----N-------G-------YGFHLHG-----E-----K-------------G----------
------K-----------------LGQYIRLVEPGSPAE-KA----G-LLAG-DRLVEVNGENVE-KE---T-HQQVVSR
IRA-AL----N----AVRLLVVDPETDEQLQKLGVQVREELLRAQEAPGQA-----------------------------
----------------------------------------------------------------------
>2kpl
-------------GAMGKPFFTRN---------------------------------------------PS-ELKGKFIH
TKLRK--S-------S-----R-------G-------FGFTVVG-----G-----D-------------E---P------
-----D------------------EFLQIKSLVLDGPAA-LDG---K-METG-DVIVSVNDTCVL-GH---T-HAQVVKI
FQS-IPIG--A----SVDLELCRGYPLPFDPDD--PN--------TSLVTSVAILDKEP---------------------
----------------------------------------------------------------------
>3kze
------------------------------------------------------------------------AMGKVTHS
IHIEK--S-------DTA-------AD--T-------YGFSLSS----------------V--------E----------
-----ED-------GI--------RRLYVNSVKETGLAS-KK----G-LKAG-DEILEINNRAAD-AL---N-SSMLKDF
LSQ-------P----SLGLLVRTYPEL-----------------------------------------------------
----------------------------------------------------------------------
>>6qjf_D
PRE--------------------------------------------------------------------------PRR
IVIHR--GS------------T-------G-------LGFNIVG-----G------------------------------
-----EPG----------------EGIFISFILAGGPAD-LSG---E-LRKG-DQILSVNGVDLR-NA---S-HEQAAIA
LKN-AG----Q----TVTIIAQYKPEEYSRFEAK----------------------------------------------
----------------------------------------------------------------------
>1zub
---------------------------------------------------------------HPVTWQPSKEGDRLIGR
VILNKRTT-------MPKESGA-------L-------LGLKVVG-----G----------------------KMTDL---
-G---R------------------LGAFITKVKKGSLAD-VVG---H-LRAG-DEVLEWNGKPLP-GA---T-NEEVYNI
ILE-SK--SEP----QVEIIVSR---------------------------------------------------------
----------------------------------------------------------------------
>4jok
---------------------------------------------------------------------------GPIRK
VLLLK--ED------H-----E-------G-------LGISITG-----G-----KE------------H----------
-----G------------------VPILISEIHPGQPAD-RCG---G-LHVG-DAILAVNGVNLR-DT---K-HKEAVTI
LSQ-QR----G----EIEFEVVYV--------------------------------------------------------
----------------------------------------------------------------------
>3vqg
-----------------------------------------------------------------------------SFH
VILNK--SSP-----E-----E-------Q-------LGIKLVR-----RV------------------D----------
-----E------------------PGVFIFNVLNGGVAD-RHG---Q-LEEN-DRVLAINGHDLR-FG---S-PESAAHL
IQA-SE----R----RVHLVVSRQ--------------------------------------------------------
----------------------------------------------------------------------
>1gq4
---------------------------------------------------------------------------MLPRL
CCLEK--G-------P-----N-------G-------YGFHLHG-----E-----KG-----------------------
-----K------------------LGQYIRLVEPGSPAE-KA----G-LLAG-DRLVEVNGENVE-KE---T-HQQVVSR
IRA-AL----N----AVRLLVVDPENDSLL--------------------------------------------------
----------------------------------------------------------------------
>2rey
---------------------------------------------------------------------------LNIIT
VTLNM--EYN-------------------F-------LGISIV-------------------------------------
--------------G-------QSGGIYIGSIMKGGAVA-ADG---R-IEPG-DMLLQVNDMNFE-NM---S-NDDAVRV
LRD-IVHKP-G----PIVLTVAKCWETSV---------------------------------------------------
----------------------------------------------------------------------
>>6qjf_A
I-------------------------------------------------------------------------PREPRR
IVIHR--G-------S------T------G-------LGFNIVG-----GEPG----------------E----------
-------------------------GIFISFILAGGPAD-LSG---E-LRKG-DQILSVNGVDLR-NA---S-HEQAAIA
LKN-AG----Q----TVTIIAQYKPEEYSRFEA-----------------------------------------------
----------------------------------------------------------------------
>3k82
-----------------------------------------------------------------------EDIPREPRR
IVIHR--G-------S-----T-------G-------LGFNIVG-----G-----E------------------------
-----G------------------EGIFISFILAGGPAD-LS-G--E-LRKG-DQILSVNGVDLR-NA---S-HEQAAIA
LKN-AG----Q----TVTIIAQYKPEEYSRFEA-----------------------------------------------
----------------------------------------------------------------------
>4nmr
---------------------------------------------------------------------------GPIRK
VLLLK--E-------D------HE-----G-------LGISITG-----G-----KEH----------------------
-----G------------------VPILISEIHPGQPAD-RCGG----LHVG-DAILAVNGVNLR-DT---K-HKEAVTI
LSQ-QR----G----EIEFEVVYV--------------------------------------------------------
----------------------------------------------------------------------
>>6qji_F
EP----------------------------------------------------------------------------RR
IVIHR--GS------------T-------G-------LGFNIVG-----GEDGEG-------------------------
--------------------------IFISFILAGGPAD-LSG---E-LRKG-DQILSVNGVDLR-NA---S-HEQAAIA
LKN-AG----Q----TVTIIAQYKPEEYSRFEAK----------------------------------------------
----------------------------------------------------------------------
>2eno
-------------GSSGSSGMN-----------------------------------------------GRVDYLVTEEE
INLTR--G-------P-----S------G--------LGFNIVG-----G------------------------TDQQYV
SN---D------------------SGIYVSRIKENGAAA-LDG---R-LQEG-DKILSVNGQDLK-NL---L-HQDAVDL
FRN-AG----Y----AVSLRVQHRLQVQNGPISGPSSG------------------------------------------
----------------------------------------------------------------------
>4e34
---------------------------------------------------------------------------GPIRK
VLLLK--ED------H-----E-------G-------LGISITG-----GK----E-------------H----------
-----G------------------VPILISEIHPGQPAD-RCG---G-LHVG-DAILAVNGVNLR-DT---K-HKEAVTI
LSQ-QR----G----EIEFEVVYV--------------------------------------------------------
----------------------------------------------------------------------
>2h3m
-------------------------------------------------------------------------MIWEQHT
VTLHRA-P-------G-----F-------G-------FGIAISGGRDNPH-----FQS-----------G----------
-----E------------------TSIVISDVLKGGPAE--G----Q-LQEN-DRVAMVNGVSMD-NV---E-HAFAVQQ
LRK-SG----K----NAKITIRRKK-------------------------------------------------------
----------------------------------------------------------------------
>3lnx
------------------------------------------------------------------------PKPGDIFE
VELAK--N-------D-----N-------S-------LGISVTG-----G-----VNTSVR-------------------
-------H----------------GGIYVKAVIPQGAAE-SD-G--R-IHKG-DRVLAVNGVSLE-GA---T-HKQAVET
LRN-TG----Q----VVHLLLEKGQS------------------------------------------------------
----------------------------------------------------------------------
>2kjd
-----------------------G---------------------------------------------IDPFTMLRPRL
CTMKK--G-------P-----S-------G-------YGFNLHS-----D-----K-----------------S------
-----K------------------PGQFIRSVDPDSPAE-AS----G-LRAQ-DRIVEVNGVCME-GK---Q-HGDVVSA
IRA-GG----D----ETKLLVVDRETDEFFKKCRVIPSQEHL-NGPLPVPFTNGEIQKENSR------------------
----------------------------------------------------------------------
>1l6o
----------------------------------------------------------------------------MIIT
VTLNME-K-------Y-----N-------F-------LGISIVG-----Q-----S-------------NERG-------
-----D------------------GGIYIGSIMKGGAVAADG----R-IEPG-DMLLQVNDINFE-NMSNDD-AVRVLRD
IVH-KP----G----PIVLTVAKLEHHH----------------------------------------------------
----------------------------------------------------------------------
>1q3p
----------------------------------------------------------------------GSDYIIKEKT
VLLQKK-D-------S-----E-------G-------FGFVLRGA------------------------IEEFTPTPAF-
-----P------------------ALQYLESVDEGGVAW-RA----G-LRMG-DFLIEVNGQNVV-KV---G-HRQVVNM
IRQ-GG----N----TLMVKVVMVTRHPD---------------------------------------------------
----------------------------------------------------------------------
>1x45
------------------------------------------------------------------------GSSGSSGD
VFIEKQKG-------E-------------I-------LG-VVIV-----E----------------------SGWGS---
-I---L------------------PTVIIANMMHGGPAE-KSG---K-LNIG-DQIMSINGTSLV-GL---P-LSTCQSI
IKG-LK--NQS----RVKLNIVSGPSSG----------------------------------------------------
----------------------------------------------------------------------
>>6qjg_C
PRE--------------------------------------------------------------------------PRR
IVIHR--GS------------T-------G-------LGFNIVG-----G------------------------------
-----EPG----------------EGIFISFILAGGPAD-LSG---E-LRKG-DQILSVNGVDLR-NA---S-HEQAAIA
LKN-AG----Q----TVTIIAQYKPEEYSRFEAK----------------------------------------------
----------------------------------------------------------------------
>4q3h
---------------------------------------------------------------------------LRPRL
CTMKK--G-------P-----S-------G-------YGFNLHS-----D-----K-------------S----------
-----K------------------PGQFIRSVDPDSPAE-AS----G-LRAQ-DRIVEVNGVCME-GK---Q-HGDVVSA
IRA-GG----D----ETKLLVVDRE--TSTTL------------------------------------------------
----------------------------------------------------------------------
>2h2b
----------------------------------------------------------------------GSHMIWEQHT
VTLHRA-P-------G-----F-------G-------FGIAISGGRDNPH-----FQS-----------G----------
-----E------------------TSIVISDVLKGGPA--EG----Q-LQEN-DRVAMVNGVSMD-NV---E-HAFAVQQ
LRK-SG----K----NAKITIRRKKGGGWRRTTYL---------------------------------------------
----------------------------------------------------------------------
>1u3b
----------------------------------------------------------------------------EFKD
VFIEKQKG-------E-------------I-------LG-VVIV-----E----------------------SGWGS---
-I---L------------------PTVIIANMMHGGPAE-KSG---K-LNIG-DQIMSINGTSLV-GL---P-LSTCQSI
IKG-LK--NQS----RVKLNIVRCPPVTTVLIRRPDLRYQLG-FSVQNGIICSLMRGGIAERGGVRVGHRIIEINGQSVV
ATPHEKIVHILSNAVGEIHMKTMPAAMYRLLTAQEQPVYI------------------------------
>2l4t
-------------------MSYIP---------------------------------------------GQPV-TAVVQR
VEIHKL-R-------Q-----G-------ENL----ILGFSIGG-----G--IDQDPSQNPF-------SE--DKT----
-----D------------------KGIYVTRVSEGGPAE--IA---G-LQIG-DKIMQVNGWDMT-MV---T-HDQARKR
LTKRSE----E----VVRLLVTRQSLQ-KAVQQSMLS-------------------------------------------
----------------------------------------------------------------------
>4jop
---------------------------------------------------------------------------GPIRK
VLLLKE--D------H-----E-------G-------LGISITGGKE----------------------H----------
-----G------------------VPILISEIHPGQPAD-RCG---G-LHVG-DAILAVNGVNLR-DT---K-HKEAVTI
LSQ-QR----G----EIEFEVVYV--------------------------------------------------------
----------------------------------------------------------------------
>4lmm
--------------------------------------------------------------------------GMLPRL
CCLEKG-PN--------------------G-------YGFHLHGE---K--------------------G----------
-----K------------------LGQYIRLVEPGSPAE-KA----G-LLAG-DRLVEVNGENVE-KE---T-HQQVVSR
IRA-AL----N----AVRLLVVDPETSTTL--------------------------------------------------
----------------------------------------------------------------------
>>6qjf_B
LGE--------------------------------------------------------------------EDIPREPRR
IVIHR--G-------S-----T-------G-------LGFNIVG-----G-----EP-----------------------
-----G------------------EGIFISFILAGGPAD-LS-G--E-LRKG-DQILSVNGVDLR-NA---S-HEQAAIA
LKN-AG----Q----TVTIIAQYKPEEYSRFEAK----------------------------------------------
----------------------------------------------------------------------
>4joe
---------------------------------------------------------------------------GPIRK
VLLLK--ED------H-----E-------G-------LGISITG-----G-----KE-------------H---------
-----G------------------VPILISEIHPGQPAD-RCG---G-LHVG-DAILAVNGVNLR-DT---K-HKEAVTI
LSQ-QR----G----EIEFEVVYV--------------------------------------------------------
----------------------------------------------------------------------
>1bfe
------------------------------------------------------------------------DIPREPRR
IVIHR--G-------S------T------G-------LGFNIIG-----G-------------------E----D-----
-----G------------------EGIFISFILAGGPAD-LSG---E-LRKG-DQILSVNGVDLR-NA---S-HEQAAIA
LKN-AG----Q----TVTIIAQYKPEEYSRFEANSRVNSSGR-IVTN---------------------------------
----------------------------------------------------------------------
>4q2q
----------------------------------------------------------------------------SMKL
VKFRK--G--------------D------S-------VGLRLAG-----G-----N------------------------
-----D------------------VGIFVAGVLEDSPAA-KE----G-LEEG-DQILRVNNVDFT-NI---I-REEAVLF
LLD-LP--KGE----EVTILAQKGLWF----------------SDWL---------------------------------
----------------------------------------------------------------------
>3gsl_pdz2
-------------------------------------------------------------------------PAEKVME
IKLIK--G-------P-----K-------G-------LGFSIAG-----G-----VGNQHI--------P----------
-----G-D----------------NSIYVTKIIEGGAAH-KD-G--R-LQIG-DKILAVNSVGLE-DV---M-HEDAVAA
LKN-TY----D----VVYLKVAKPSNAETMA-------------------------------------------------
----------------------------------------------------------------------
>3lny
------------------------------------------------------------------------PKPGDIFE
VELAK--N-------D-----N-------S-------LGISVTG-----G-----VNTSVR-------------------
-------H----------------GGIYVKAVIPQGAAE-SD-G--R-IHKG-DRVLAVNGVSLE-GA---T-HKQAVET
LRN-TG----Q----VVHLLLEKGQS------------------------------------------------------
----------------------------------------------------------------------
>1um7
---------------GSSGSSG-----------------------------------------------RPGGDAREPRK
IILHK--G--------------S-----TG-------LGFNIVG-----G-------------------E----D-----
-----G------------------EGIFVSFILAGGPAD-LSG---E-LRRG-DRILSVNGVNLR-NA---T-HEQAAAA
LKR-AG----Q----SVTIVAQYRPEEYSRFESSGPSSG-----------------------------------------
----------------------------------------------------------------------
>2cs5
---------------GSSGSSG-----------------------------------------------NGGIPHDNLVL
IRMKP--D-------E-----NG------R-------FGFNVKG-----G-------------------Y----DQ----
-----K------------------MPVIVSRVAPGTPAD-LCVP--R-LNEG-DQVVLINGRDIA-EH---T-HDQVVLF
IKA-SCERHSG----ELMLLVRPNAVYDVVEESGPSSG------------------------------------------
----------------------------------------------------------------------
>3nfk
---------------------------------------------------------------------------DNLVL
IRMKP--D-------EN----G-------R-------FGFNVKG-----G-----YD-Q---------------------
------K-----------------MPVIVSRVAPGTPAD-LCVP--R-LNEG-DQVVLINGRDIA-EH---T-HDQVVLF
IKA-SCERHSG----ELMLLVRPN--------------------------------------------------------
----------------------------------------------------------------------
>2egn
---------------------------------------------------------------------------QQRKV
LTLEKG-D-------N-----Q-------T-------FGFEIQTY-------------G---------------------
-------------------------VTFVARVHESSPAQLA-----G-LTPG-DTIASVNGLNVE-GI---R-HREIVDI
IKA-SG----N----VLRLETLYGT-------------------------------------------------------
----------------------------------------------------------------------
>1z86
-----------------------------------------------------------------------------RRR
VTVRKADA-------G-------------G-------LGISIKG-----------G-RE----------N----------
-----K------------------MPILISKIFKGLAAD-QTE---A-LFVG-DAILSVNGEDLS-SA---T-HDEAVQA
LKK-TG----K----EVVLEVKYMKE------------------------------------------------------
----------------------------------------------------------------------
>>6qji_E
RE---------------------------------------------------------------------------PRR
IVIHR--GS------------T-------G-------LGFNIVG-----G------------------------------
-----EDG----------------EGIFISFILAGGPAD-LSG---E-LRKG-DQILSVNGVDLR-NA---S-HEQAAIA
LKN-AG----Q----TVTIIAQYKPEEYSRFEAK----------------------------------------------
----------------------------------------------------------------------
>2i04
-----------------------------------------------------------------------------SIH
TKLRKS---------S-----R-------G-------FGFTVVGGDE----------PD---------------------
------------------------EFLQIKSLVLDGPAALDG----K-METG-DVIVSVNDTCVL-GH---T-HAQVVKI
FQS-IP--IGA----SVDLELCR---------------------------------------------------------
----------------------------------------------------------------------
>1ozi
------------------------------------------------------------------------KPG-DTFE
VELAK----------T-----DG------S-------LGISVTVLFD----------------------KGGVNTS-VR-
-----H------------------GGIYVKAIIPKGAAESDG----R-IHKG-DRVLAVNGVSLE-GA---T-HKQAVET
LRN-TG----Q----VVHLLLEKGQVP-----------------------------------------------------
----------------------------------------------------------------------
>2lc6
GSKTKAPSISIPHDFRCVSAIIDV---------------------------------------------DIVPE--THRR
VRLCKH-G-------------S-------DK-----PLGFYIRD-----GTS-------VRV-------TASGLEK----
-----Q------------------PGIFISRLVPGGL-A-ESTG--L-LAVN-DEVIEVNGIEVA-GK---T-LDQVTDM
MVA-NS----S----NLIITVKPANQR-----------------------------------------------------
----------------------------------------------------------------------
>1x8s
---------------------------------------------------------------------------ETHRR
VRLLK-HG-------SD----K-------P-------LGFYIRD----------------------------GTSVRVTA
SGLEKQ------------------PGIFISRLVPGGLAE-STG---L-LAVN-DEVIEVNGIEVA-GK---T-LDQVTDM
MVA-NS----S----NLIITVKPAN-------------------------------------------------------
----------------------------------------------------------------------
>3i4w
-----------------------------------------------------------------------EDIPREPRR
IVIHR--G-------S-----T-------G-------LGFNIVG-----G-----E------------------------
-----G------------------EGIFISFILAGGPAD-LS-G--E-LRKG-DQILSVNGVDLR-NA---S-HEQAAIA
LKN-AG----Q----TVTIIAQYKPEEYSRFEA-----------------------------------------------
----------------------------------------------------------------------
>4joj
---------------------------------------------------------------------------GPIRK
VLLLK--ED------H-----E-------G-------LGISITG-----G-----KE------------H----------
-----G------------------VPILISEIHPGQPAD-RCG---G-LHVG-DAILAVNGVNLR-DT---K-HKEAVTI
LSQ-QR----G----EIEFEVVYV--------------------------------------------------------
----------------------------------------------------------------------
>4k76
---------------------------------------------------------------------------GPIRK
VLLLKE--D------H-----E-------G-------LGISITGGKEH--------------------------------
-----G------------------VPILISEIHPGQPAD-RCG---G-LHVG-DAILAVNGVNLR-DT---K-HKEAVTI
LSQ-QR----G----EIEFEVVYV--------------------------------------------------------
----------------------------------------------------------------------
>1q3o
------------------------------------------------------------------------DYIIKEKT
VLLQK--K-------D-----SE-----G--------FGFVLRG-----A-----KA------------QTPIEEFTPTP
AF---P------------------ALQYLESVDEGGVAW-RA----G-LRMG-DFLIEVNGQNVV-KV---G-HRQVVNM
IRQ-GG----N----TLMVKVVMVTRH-----------------------------------------------------
----------------------------------------------------------------------
>2egk
----------------------------------------------------------------------------QRKV
LTLEKGDN-------------Q-------T-------FGFEIQT---------------------------YGL--H---
-H---V------------------EVTFVARVHESSPAQ-LA----G-LTPG-DTIASVNGLNVE-GI---R-HREIVDI
IKA-SG----N----VLRLETLYESQL-----------------------------------------------------
----------------------------------------------------------------------
>3gsl_pdz1
--------------------------------------------------------------------------SMEYEE
ITLER--G-------N-----S-------G-------LGFSIAG-----G-----TDNPHI--------G----------
-----D-D----------------PSIFITKIIPGGAAA-QD-G--R-LRVN-DSILFVNEVDVR-EV---T-HSAAVEA
LKE-AG----S----IVRLYVMRRKP------------------------------------------------------
----------------------------------------------------------------------
>2os6
----------------------------------------------------------------------GSHMGLVQRC
VII-Q--KDD-----N-------------G-------FGLTVSG-----D------------------------------
------------------------NPVFVQSVKEDGAAM-RAG-----VQTG-DRIIKVNGTLVT-HS---N-HLEVVKL
IKS-----G-S----YVALTVQGR--PPGS--------------------------------------------------
----------------------------------------------------------------------
>4nmq
---------------------------------------------------------------------------GPIRK
VLLLK--E-------D------HE-----G-------LGISITG-----G-----KEH----------------------
-----G------------------VPILISEIHPGQPAD-RCGG----LHVG-DAILAVNGVNLR-DT---K-HKEAVTI
LSQ-QR----G----EIEFEVVYV--------------------------------------------------------
----------------------------------------------------------------------
>4joh
---------------------------------------------------------------------------GPIRK
VLLLK--ED------H-----E-------G-------LGISITG-----G-----KE------------H----------
-----G------------------VPILISEIHPGQPAD-RCG---G-LHVG-DAILAVNGVNLR-DT---K-HKEAVTI
LSQ-QR----G----EIEFEVVYV--------------------------------------------------------
----------------------------------------------------------------------
>3l4f
---------------------G-----------------------------------------------SGSDYIIKEKT
VLLQK--K-------DS----E-------G-------FGFVLRG-----A-----KAQTPI--------E----------
-----EFTPTPA--FP--------ALQYLESVDEGGVAW--R-A--G-LRMG-DFLIEVNGQNVV-KV---G-HRQVVNM
IRQ-GG----N----TLMVKVVMVTR------------------------------------------------------
----------------------------------------------------------------------
>1u38
----------------------------------------------------------------------------EFKD
VFIEKQKG-------E-------------I-------LG-VVIV-----E----------------------SGWGS---
-I---L------------------PTVIIANMMHGGPAE-KSG---K-LNIG-DQIMSINGTSLV-GL---P-LSTCQSI
IKG-LK--NQS----RVKLNIVR---------------------------------------------------------
----------------------------------------------------------------------
>4nmp
---------------------------------------------------------------------------GPIRK
VLLLK--E-------D------HE-----G-------LGISITG-----G-----KE-H---------------------
-----G------------------VPILISEIHPGQPAD-RCGG----LHVG-DAILAVNGVNLR-DT---K-HKEAVTI
LSQ-QR----G----EIEFEVVYV--------------------------------------------------------
----------------------------------------------------------------------
>>6qjd_D
--------------------------------------------------------------------------PREPRR
IVIHR--G-------S-----T-------G-------LGFNIVG-----G-----E------------------------
-------------------------GIFISFILAGGPAD-LS-G--E-LRKG-DQILSVNGVDLR-NA---S-HEQAAIA
LKN-AG----Q----TVTIIAQYK--------------------------------------------------------
----------------------------------------------------------------------
>3sfj
-------------------------------------------------------------------------VTAVVQR
VEIHK--LRQGE---N-----L-------I-------LGFSIGG-----GI----DQDPS---------QNPFSEDKT--
-----D------------------KGIYVTRVSEGGPAE-IA----G-LQIG-DKIMQVNGWDMT-MV---T-HDQARKR
LTK-RSE---E----VVRLLVTRQ--------------------------------------------------------
----------------------------------------------------------------------
>1iu0
---------------------------------------------------------------------------MEYEE
ITLER--G-------N------------SG-------LGFSIAG-----G------------------------TDNPHI
GD---D------------------PSIFITKIIPGGAAA-QDG---R-LRVN-DSILFVNEVDVR-EV---T-HSAAVEA
LKE-AG----S----IVRLYVMRR--------------------------------------------------------
----------------------------------------------------------------------
>>6qjg_A
------------------------------------------------------------------------DIPREPRR
IVIHR--G-------S-----T-------G-------LGFNIVG-----G-----EP-----------------------
-----G------------------EGIFISFILAGGPAD-LS-G--E-LRKG-DQILSVNGVDLR-NA---S-HEQAAIA
LKN-AG----Q----TVTIIAQYKPEEYSRFEA-----------------------------------------------
----------------------------------------------------------------------
>>6qjj_A
---------------------------------------------------------------------------REPRR
IVIHRG---------------ST------G-------LGFNIVGGE-------------------------D--------
-----G------------------EGIFISFILAGGPADLSG----E-LRKG-DQILSVNGVDLR-NA---S-HEQAAIA
LKN-AG----Q----TVTIIAQYKPEEY----------------------------------------------------
----------------------------------------------------------------------
>>6qji_A
-----------------------------------------------------------------------------PRR
IVIHR--G-------S------T------G-------LGFNIVG-----G-------------------E----DG----
------------------------EGIFISFILAGGPAD-LSG---E-LRKG-DQILSVNGVDLR-NA---S-HEQAAIA
LKN-AG----Q----TVTIIAQYKPEEYSRF-------------------------------------------------
----------------------------------------------------------------------
>2pnt
----------------------------------------------------------------------------QRKV
LTLEK--ED------N----------Q--T-------FGFEIQT-----Y------------------------------
-----------GLHHR--EEQRVEMVTFVCRVHESSPAQ-LAG-----LTPG-DTIASVNGLNVE-GI---R-HREIVDI
IKA-SG----N----VLRLETLY-SSTL----------------------------------------------------
----------------------------------------------------------------------
>3nfl
--------------------------------------------------------------------------HDNLVL
IRMKP--DE------N-----G-------R-------FGFNVKG-----GY-----D------------Q----------
-----K------------------MPVIVSRVAPGTPAD-LCVP--R-LNEG-DQVVLINGRDIA-EH---T-HDQVVLF
IKA-SCERHSG----ELMLLVRP---------------------------------------------------------
----------------------------------------------------------------------
>2pdz
-----------------------------------------------------------------------------RRR
VTVRK--AD------A-----G-------G-------LGISIKG-----G-----R-------------E----------
------N----K------------MPILISKIFKGLAAD-QTE---A-LFVG-DAILSVNGEDLS-SA---T-HDEAVQA
LKK-TG----K----EVVLEVKYMK-------------------------------------------------------
----------------------------------------------------------------------
>1tp5
--------------------FL-----------------------------------------------GEEDIPREPRR
IVIHRG---------------ST------G-------LGFNIVGGE-------------------------D--------
-----G------------------EGIFISFILAGGPADLSG----E-LRKG-DQILSVNGVDLR-NA---S-HEQAAIA
LKN-AG----Q----TVTIIAQYKPEEYSRFEANSRVDSSGR-IVTD---------------------------------
----------------------------------------------------------------------
>1d5g
------------------------------------------------------------------------PKPGDIFE
VELAK--N-------D------------NS-------LGISVTG-----G-----V------------------NT-S--
VR---H------------------GGIYVKAVIPQGAAE-SDG---R-IHKG-DRVLAVNGVSLE-GA---T-HKQAVET
LRN-TG----Q----VVHLLLEKGQSPT----------------------------------------------------
----------------------------------------------------------------------
>1gq5
--------------------------------------------------------------------------GMLPRL
CCLEK--G-------P-----N-------G-------YGFHLHG-----E-----KG-----------------------
-----K------------------LGQYIRLVEPGSPAE-KA----G-LLAG-DRLVEVNGENVE-KE---T-HQQVVSR
IRA-AL----N----AVRLLVVDPEEDSFL--------------------------------------------------
----------------------------------------------------------------------
>2omj
----------------------------------------------------------------------GSHMGLVQRC
VIIQK--D-------D-----NG--------------FGLTVSG-----D------------------------------
------------------------NPVFVQSVKEDGAAM-R--A--G-VQTG-DRIIKVNGTLVT-HS---N-HLEVVKL
I----KSG--S----YVALTVQGR--PPGS--------------------------------------------------
----------------------------------------------------------------------
>3dj1
-------------------------------------------------------------------------VTAVVQR
VEIHK--L-------R-----Q-------GEN---LILGFSIGG-----G-----I-------------DQDPSQNPFSE
DKT--D------------------KGIYVTRVSEGGPAE-IA-G----LQIG-DKIMQVNGWDMT-MV---T-HDQARKR
LTK-RSE---E----VVRLLVTRQSL------QKAVQQSML---------------------------------------
----------------------------------------------------------------------
>2lc7
-------------------------------------------------------------------------E--THRR
VRLLKH---------G-----S-------DK-----PLGFYIRD-----GTS-------VRV-------TASGLEK----
-----Q------------------PGIFISRLVPGGL-A-ESTG--L-LAVN-DEVIEVNGIEVA-GK---T-LDQVTDM
MVA-NS----S----NLIITVKPANQR-----------------------------------------------------
----------------------------------------------------------------------
>3kzd
--------------------------------------------------------------------------GKVTHS
IHIEK------------------------T-------YGFSLSS----------------V--------E----------
-----E-D------GI--------RRLYVNSVKETGLAS-KK----G-LKAG-DEILEINNRAAD-AL---N-SSMLKDF
LSQ-------P----SLGLLVRTYPEL-----------------------------------------------------
----------------------------------------------------------------------
>2jik
----------------------------------------------------------------------SMDYLVTEEE
INLTRG-P-------------S-------G-------LGFNIVGGTDQQY-----V-S-----------N----------
-----D------------------SGIYVSRIKENGAAALDG----R-LQEG-DKILSVNGQDLK-NL---L-HQDAVDL
FRN-AG----Y----AVSLRVQHRLESSI---------------------------------------------------
----------------------------------------------------------------------
>>6qjd_C
IPRE-------------------------------------------------------------------------PRR
IVIHR--GS------------T-------G-------LGFNIVG-----G------------------------------
-------G----------------EGIFISFILAGGPAD-LSG---E-LRKG-DQILSVNGVDLR-NA---S-HEQAAIA
LKN-AG----Q----TVTIIAQYK--------------------------------------------------------
----------------------------------------------------------------------
>>6qji_D
----------------------------------------------------------------------------EPRR
IVIHRG---------------ST------G-------LGFNIVGGE-------------------------D--------
-----G------------------EGIFISFILAGGPADLSG----E-LRKG-DQILSVNGVDLR-NA---S-HEQAAIA
LKN-AG----Q----TVTIIAQYKPEEYSRF-------------------------------------------------
----------------------------------------------------------------------
>>6qjl_B
IPRE-------------------------------------------------------------------------PRR
IVIHR--GS------------T-------G-------LGFNIVG-----GEG----------------------------
-------G----------------EGIFISFILAGGPAD-LSG---E-LRKG-DQILSVNGVDLR-NA---S-HEQAAIA
LKN-AG----Q----TVTIIAQYKPEEYSRFE------------------------------------------------
----------------------------------------------------------------------
>4gvc
-----------------------------------------------------------------------GAMGKVTHS
IHIEK--SDT-----A------A---D--T-------YGFSLSS-------------------------V-EE-------
DG---I------------------RRLYVNSVKETGLAS-KK-----GLKAG-DEILEINNRAAD-AL---N-SSMLKDF
LS------Q-P----SLGLLVRTY--PEL---------------------------------------------------
----------------------------------------------------------------------
>2dc2
----------------------------------------------------------------------------PIRK
VLLLK--E-------D-----HE------G-------LGISITG-----G-------------------K----EH----
-----G------------------VPILISEIHPGQPAD-RCG---G-LHVG-DAILAVNGVNLR-DT---K-HKEAVTI
LSQ-QR----G----EIEFEVVYVA-------------------------------------------------------
----------------------------------------------------------------------
>4jog
---------------------------------------------------------------------------GPIRK
VLLLK--ED------H-----E-------G-------LGISITG-----G-----KE------------H----------
-----G------------------VPILISEIHPGQPAD-RCG---G-LHVG-DAILAVNGVNLR-DT---K-HKEAVTI
LSQ-QR----G----EIEFEVVYV--------------------------------------------------------
----------------------------------------------------------------------
>2l4s
--------------------MSYI---------------------------------------------PGQPVTAVVQR
VEIHKL-R-------Q-----G-------ENL----ILGFSIGG-----G--IDQDPSQNPF-------SE--DKT----
-----D------------------KGIYVTRVSEGGPAE--IA---G-LQIG-DKIMQVNGWDMT-MV---T-HDQARKR
LTKRSE----E----VVRLLVTRQSLQ-KAVQQSMLS-------------------------------------------
----------------------------------------------------------------------
>2krg
-----------------------G---------------------------------------------IDPFTMLRPRL
CTMKK--G-------P-----S-------G-------YGFNLHS-----D-----K-------------S----------
-----K------------------PGQFIRSVDPDSPAE-AS----G-LRAQ-DRIVEVNGVCME-GK---Q-HGDVVSA
IRA-GG----D----ETKLLVVDRETDEFFKKCRVIPSQEHL-NGPLPVPFTNGEIQKENSREALAEAALESPRPALVRS
ASSDTSEELNSQDSPPKQDSTAPSSTSSSDPILDFNISLAMAKERAHQKRSSKRAPQMDWSKKNELFSNL
>3shu
-------------------------------------------------------------------------GPGSMKL
VKFRK--G--------------D------S-------VGLRLAG-----G-------------------------N----
-----D------------------VGIFVAGVLEDSPAA-KE----G-LEEG-DQILRVNNVDFT-NI---I-REEAVLF
LLD-LPK--GE----EVTILAQKKKDVYRRIV------------------------------------------------
----------------------------------------------------------------------
>2ego
--------------------------------------------------------------------------SQQRKV
LTLEKG-D-NQ------------------T-------FGFEIQT-----Y-----GLHHVE-------------------
------------------------MVTFVARVHESSPAQL-A----G-LTPG-DTIASVNGLNVE-GI---R-HREIVDI
IKA-S--G--N----VLRLETLYGT-------------------------------------------------------
----------------------------------------------------------------------
>2h2c
----------------------------------------------------------------------GSHMIWEQHT
VTLHRA-P-------G-----F-------G-------FGIAISGGRDNPH-----FQS-----------G----------
-----E------------------TSIVISDVLKGGPA--EG----Q-LQEN-DRVAMVNGVSMD-NV---E-HAFAVQQ
LRK-SG----K----NAKITIRRKKGGGWRRTTWV---------------------------------------------
----------------------------------------------------------------------
>>6qjn_A
IPRE-------------------------------------------------------------------------PRR
IVIHR--GS------------T-------G-------LGFNIVG-----G------------------------------
-----EGG----------------EGIFISFILAGGPAD-LSG---E-LRKG-DQILSVNGVDLR-NA---S-HEQAAIA
LKN-AG----Q----TVTIIAQYKPEEYSRFEAK----------------------------------------------
----------------------------------------------------------------------
>2ka9_pdz1
---------------------------------------------------------------------------MEYEE
ITLERG-N-----------------------S----GLGFSIAG-----G--TDNPH-IG---------------D----
-----D------------------PSIFITKIIPGGAAA-QDG---R-LRVN-DSILFVNEVDVR-EV---T-HSAAVEA
LKE-AG----S----IVRLYVMRRKPP-----------------------------------------------------
----------------------------------------------------------------------
>3fy5
------------------------------------------------------------------------------MT
VTLNM--E-------K-----Y-------------NFLGISIVG-----Q-----S-------------NE--RG-----
-----D------------------GGIYIGSIMKGGAVA-ADG---R-IEPG-DMLLQVNDINFE-NM---S-NDDAVRV
LRD-IVHKP-G----PIVLTVAKCWD------------------------------------------------------
----------------------------------------------------------------------
>1vj6
------------------------------------------------------------------------MKPGDTFE
VELAKTD--------------G-------S-------LGISVTG-----G-------V-----------N--TSVR----
-----H------------------GGIYVKAIIPKGAAE-SDG---R-IHKG-DRVLAVNGVSLE-GA---T-HKQAVET
LRN-TG----Q----VVHLLLEKGQVP-----------------------------------------------------
----------------------------------------------------------------------
>1q7x
---------------GSSPPK-----------------------------------------------------PGDIFE
VELAKN---------------DN------S-------LGISVTVLF-D-K-----G-------------GVNTSVRH---
------------------------GGIYVKAVIPQGAAESDG----R-IHKG-DRVLAVNGVSLE-GATHKQ-AVETLRN
T--------GQ----VVHLLLEKGQS----------P----T-SKE----------------------------------
----------------------------------------------------------------------
>1tp3
--------------------FL-----------------------------------------------GEEDIPREPRR
IVIHRG---------------ST------G-------LGFNIVGGE-------------------------D--------
-----G------------------EGIFISFILAGGPADLSG----E-LRKG-DQILSVNGVDLR-NA---S-HEQAAIA
LKN-AG----Q----TVTIIAQYKPEEYSRFEANSRVDSSGR-IVTD---------------------------------
----------------------------------------------------------------------
>2vz5
---------------------------------------------------------------------------SMVQR
VEIHK--L-------R-----Q-------GEN---LILGFSIGG-----G-----I-------------DQDPSQNPFSE
DKT--D------------------KGIYVTRVSEGGPAE-IA-G----LQIG-DKIMQVNGWDMT-MV---T-HDQARKR
LTK-RSE---E----VVRLLVTRQSS------MLSETEV-----------------------------------------
----------------------------------------------------------------------
>2f0a
----------------------------------------------------------------------------MIIT
VTLNME--KYN------------------F-------LGISIVG-----Q-----SNERGD-------------------
------------------------GGIYIGSIMKGGAVAADG----R-IEPG-DMLLQVNDINFE-NM---S-NDDAVRV
LRD-IVHKP-G----PIVLTVAKLE-------------------------------------------------------
----------------------------------------------------------------------
>3jxt
------------------------------------------------------------------------DFTREPRK
IILHK--G-------S-----T-------G-------LGFNIVG-----G-----E-------------D----------
------G-----------------EGIFVSFILAGGPAD-LS-G--E-LRRG-DRILSVNGVNLR-NA---T-HEQAAAA
LKR-A-----Q----SVTIVAQYRPEEYSRFES-----------------------------------------------
----------------------------------------------------------------------
>4pqw
--------------------------------------------------------------------------GMLPRL
CCLEK--G-------P-----N-------G-------YGFHLHG-----E-----K-------------G----------
-----K------------------LGQYIRLVEPGSPAE-KA----G-LLAG-DRLVEVNGENVE-KE---T-HQQVVSR
IRA-AL----N----AVRLLVVDPEENTQL--------------------------------------------------
----------------------------------------------------------------------
>>6qjl_A
EEDIPRE----------------------------------------------------------------------PRR
IVIHR--GS------------T-------G-------LGFNIVG-----G------------------------------
-----EGG----------------EGIFISFILAGGPAD-LSG---E-LRKG-DQILSVNGVDLR-NA---S-HEQAAIA
LKN-AG----Q----TVTIIAQYKPEEYSRFE------------------------------------------------
----------------------------------------------------------------------
>>6qjn_B
------------------------------------------------------------------------------RR
IVIHR--GS------------T-------G-------LGFNIVG-----G------------------------------
--------------------------IFISFILAGGPAD-LSG---E-LRKG-DQILSVNGVDLR-NA---S-HEQAAIA
LKN-AG----Q----TVTIIAQYKPEEYSRFEAK----------------------------------------------
----------------------------------------------------------------------
>4gvd
--------------------------------------------------------------------------GKVTHS
IHIEK--SDT-----A------A---D--T-------YGFSLSS--------------------------VEE-------
DG---I------------------RRLYVNSVKETGLAS-KK-----GLKAG-DEILEINNRAAD-AL---N-SSMLKDF
LS------Q-P----SLGLLVRTYP-------------------------------------------------------
----------------------------------------------------------------------
>1g9o
--------------------------------------------------------------------------RMLPRL
CCLEK--G--------------P-----NG-------YGFHLHG-----E-----KG-----------------------
-----K------------------LGQYIRLVEPGSPAE-KA----G-LLAG-DRLVEVNGENVE-KE---T-HQQVVSR
IRA-AL----N----AVRLLVVDPETDEQL--------------------------------------------------
----------------------------------------------------------------------
>>6qjd_B
----PRE----------------------------------------------------------------------PRR
IVIHR--GS------------T-------G-------LGFNIVG-----G------------------------------
-----EG-------------------IFISFILAGGPAD-LSG---E-LRKG-DQILSVNGVDLR-NA---S-HEQAAIA
LKN-AG----Q----TVTIIAQYK--------------------------------------------------------
----------------------------------------------------------------------
>2d8i
---------------GSSGSSG-----------------------------------------------EIEICPKVTQS
IHIEK--S-------D-----TA----ADT-------YGFSLSS---------------------------------VEE
DG---I------------------RRLYVNSVKETGLAS-KK----G-LKAG-DEILEINNRAAD-AL---N-SSMLKDF
LSQ-------P----SLGLLVRTYPELEEGVESGPSSG------------------------------------------
----------------------------------------------------------------------
>2ejy
-----------------------------------------------------------------------------VRL
IQFEKV-T-------E-----E-------P-------MGICLKL-----N-------------------E----------
-----K------------------QSCTVARILHGGMIHRQG----S-LHVG-DEILEINGTNVT-NH---S-VDQLQKA
MKE-TK----G----MISLKVIPNQQ------------------------------------------------------
----------------------------------------------------------------------
>2rrm
--------------------GP-----------------------------------------------LGSDHIWEQHT
VTLHR--A-------P------G-----FG-------FGIAISG-----G-----R------------------DNPHFQ
SG---E------------------TSIVISDVLKGGPAE---G-----QLQENDRVAMVNGVSMD-NV---E-HAFAVQQ
LRK-SG----K----NAKITIRRKK-------------------------------------------------------
----------------------------------------------------------------------
>4q6h
---------------------------------------------------------------------------GPIRK
VLLLK--E-------DH----E-------G-------LGISITG-----G-----K--------------EH--------
-----G------------------VPILISEIHPGQPAD-RCG---G-LHVG-DAILAVNGVNLR-DT---K-HKEAVTI
LSQ-QR----G----EIEFEVVYV--------------------------------------------------------
----------------------------------------------------------------------
>1qlc
--------------------------------------------------------------------------AEKVME
IKLIK--G-------P-----K------G--------LGFSIAG-----G------------------------VGNQHI
PG---D------------------NSIYVTKIIEGGAAH-KDG---R-LQIG-DKILAVNSVGLE-DV---M-HEDAVAA
LKN-TY----D----VVYLKVAKPSNA-----------------------------------------------------
----------------------------------------------------------------------
>4k75
---------------------------------------------------------------------------GPIRK
VLLLKE--D------H-----E-------G-------LGISITGGKEH--------------------------------
-----G------------------VPILISEIHPGQPAD-R-G---G-LHVG-DAILAVNGVNLR-DT---K-HKEAVTI
LSQ-QR----G----EIEFEVVYV--------------------------------------------------------
----------------------------------------------------------------------
>3qjn
------------------------------------------------------------------------DYIIKEKT
VLLQK--KDS-----------E-------G-------FGFVLRG--------------AI---------EEFTPTPAF--
-----P------------------ALQYLESVDEGGVAW-RA----G-LRMG-DFLIEVNGQNVV-KV---G-HRQVVNM
IRQ-G-G---N----TLMVKVVMVTR------------------------------------------------------
----------------------------------------------------------------------
>3diw
------------------------------------------------------------------------PVTAVVQR
VEIHK--L-------R-----Q-------GEN---LILGFSIGG-----G-----I-------------DQDPSQNPFSE
DKT--D------------------KGIYVTRVSEGGPAE-IA-G----LQIG-DKIMQVNGWDMT-MV---T-HDQARKR
LTK-RSE---E----VVRLLVTRQSLQ-----------------------------------------------------
----------------------------------------------------------------------
>2kpk
------------GAMGKPFFTR-----------------------------------------------NPSELKGKFIH
TKLRK--S--------------S-----RG-------FGFTVVG-----G-------------------D----EP----
-----D------------------EFLQIKSLVLDGPAA-LDG---K-METG-DVIVSVNDTCVL-GH---T-HAQVVKI
FQS-IPI--GA----SVDLELCRGYPLPFDPDDPNTSLVTSV-AILDKEP------------------------------
----------------------------------------------------------------------
>2lob
----------------------------------------------------------------------------GIRK
VLLLK--EDH-----E-------------G-------LGISITG-----G-----K-------------E----------
------H----G------------VPILISEIHPGQPAD-RCG---G-LHVG-DAILAVNGVNLR-DT---K-HKEAVTI
LSQ-QR----G----EIEFEVVYV--------------------------------------------------------
----------------------------------------------------------------------
>1iu2
---------------------------------------------------------------------------MEYEE
ITLERG---------N------S------G-------LGFSIAGGTDN-P-----H-------------IG-D-------
-----D------------------PSIFITKIIPGGAAAQDG----R-LRVN-DSILFVNEVDVR-EV---T-HSAAVEA
LKE-AG----S----IVRLYVMRR--------------------------------------------------------
----------------------------------------------------------------------
>3qjm
----------------------------------------------------------------------GSDYIIKEKT
VLLQK--KDS-----------E-------G-------FGFVLRG-------------------------AEFTPTPAF--
-----P------------------ALQYLESVDEGGVAW-RA----G-LRMG-DFLIEVNGQNVV-KV---G-HRQVVNM
IRQ-G-G---N----TLMVKVVMVTR------------------------------------------------------
----------------------------------------------------------------------
>3vqf
-----------------------------------------------------------------------------SFH
VILNK--S-------S-----PE-----EQ-------LGIKLVR-----R-----VD-----------------------
-----E------------------PGVFIFNVLNGGVAD-RHG---Q-LEEN-DRVLAINGHDLR-FG---S-PESAAHL
IQA-SE----R----RVHLVVSRQ--------------------------------------------------------
----------------------------------------------------------------------
>>6qji_C
---------------------------------------------------------------------------REPRR
IVIHRG---------------ST------G-------LGFNIVGGE-------------------------D--------
-----G------------------EGIFISFILAGGPADLSG----E-LRKG-DQILSVNGVDLR-NA---S-HEQAAIA
LKN-AG----Q----TVTIIAQYKPEEYSRF-------------------------------------------------
----------------------------------------------------------------------
>3cbz
---------------------------------------------------------------------------MNIIT
VTLNM--E-------K-----Y-------------NFLGISIVG-----Q-----S--------------NE-RG-----
-----D------------------GGIYIGSIMKGGAVA-ADG---R-IEPG-DMLLQVNDMNFE-NM---S-NDDAVRV
LRD-IVHKP-G----PIVLTVAKSGG------SGNEVWIDGP--------------------------------------
----------------------------------------------------------------------
>PDZ2
-----------------------------------------------------------------------------VME
IKLIK--G-------P-----K-------G-------LGFSIAG-----G-------------------V----------
------------------------NSIYVTKIIEGGAAH-KD---GR-LQIG-DKILAVNSVGLE-DV---M-HEDAVAA
LKN-TY----D----VVYLKVAK---------------------------------------------------------
----------------------------------------------------------------------
>4mpa
--------------------------------------------------------------------------GMLPRL
CCLEKG-PN--------------------G-------YGFHLHGE---K--------------------G----------
-----K------------------LGQYIRLVEPGSPAE-KA----G-LLAG-DRLVEVNGENVE-KE---T-HQQVVSR
IRA-AL----N----AVRLLVVDPETSTTL--------------------------------------------------
----------------------------------------------------------------------
>2ozf
-------------------------------------------------------------------------SMLRPRL
CTMKK--G-------P-----S-------G-------YGFNLHS-----D-----KS-----------------------
-----K------------------PGQFIRSVDPDSPAE-AS----G-LRAQ-DRIVEVNGVCME-GK---Q-HGDVVSA
IRA-GG----D----ETKLLVVDR--ETETSL------------------------------------------------
----------------------------------------------------------------------
>4e35
---------------------------------------------------------------------------GPIRK
VLLLK--ED------H-----E-------G-------LGISITG-----GK----E-------------H----------
-----G------------------VPILISEIHPGQPAD-RCG---G-LHVG-DAILAVNGVNLR-DT---K-HKEAVTI
LSQ-QR----G----EIEFEVVYV--------------------------------------------------------
----------------------------------------------------------------------
>>6qjd_A
--------------------------------------------------------------------------PREPRR
IVIHR--G-------S------T------G-------LGFNIVG-----G-------------------E----------
-------------------------GIFISFILAGGPAD-LSG---E-LRKG-DQILSVNGVDLR-NA---S-HEQAAIA
LKN-AG----Q----TVTIIAQYK--------------------------------------------------------
----------------------------------------------------------------------
>1i92
--------------------------------------------------------------------------GMLPRL
CCLEK--G-------P-----N-------G-------YGFHLHG-----E-----K-------------G----------
-----K------------------LGQYIRLVEPGSPAE-KA----G-LLAG-DRLVEVNGENVE-KE---T-HQQVVSR
IRA-AL----N----AVRLLVVDPEQDTRL--------------------------------------------------
----------------------------------------------------------------------
>1gm1
-------------------------------------------------------------------------KPGDTFE
VELAK--T-------D------G-----S--------LGISVTG-----G-----V------------------NT-S--
VR---H------------------GGIYVKAIIPKGAAE-SDG---R-IHKG-DRVLAVNGVSLE-GA---T-HKQAVET
LRN-TG----Q----VVHLLLEKGQVP-----------------------------------------------------
----------------------------------------------------------------------
>4k78
---------------------------------------------------------------------------GPIRK
VLLLKE--D------H-----E-------G-------LGISITGGKEH--------------------------------
-----G------------------VPILISAIHPGQPAD-R-G---G-LHVG-DAILAVNGVNLR-DT---K-HKEAVTI
LSQ-QR----G----EIEFEVVYV--------------------------------------------------------
----------------------------------------------------------------------
>1rgr
----------------------------------------------------------------------------EYEE
ITLERG---------N------S------G-------LGFSIAGGTDN-P-----H-------------IG-D-------
-----D------------------PSIFITKIIPGGAAAQDG----R-LRVN-DSILFVNEVDVR-EV---T-HSAAVEA
LKE-AG----S----IVRLYVMRRKPP-----------------------------------------------------
----------------------------------------------------------------------
>>6qji_B
----------------------------------------------------------------------------EPRR
IVIHRG---------------ST------G-------LGFNIVGGE-------------------------D--------
-----G------------------EGIFISFILAGGPADLSG----E-LRKG-DQILSVNGVDLR-NA---S-HEQAAIA
LKN-AG----Q----TVTIIAQYKPEEYSRFEA-----------------------------------------------
----------------------------------------------------------------------
>1kef
----------------------------------------------------------------------------EYEE
ITLERG-N--------------S------G-------LGFSIAGGTDN-P-----H-------------IG-D-------
-----D------------------PSIFITKIIPGGAAAQDG----R-LRVN-DSILFVNEVDVR-EV---T-HSAAVEA
LKE-AG----S----IVRLYVMRRKPP-----------------------------------------------------
----------------------------------------------------------------------
>4nms
---------------------------------------------------------------------------GPIRK
VLLLK--E-------D------HE-----G-------LGISITG-----G-----KEH----------------------
-----G------------------VPILISEIHPGQPAD-RCGG----LHVG-DAILAVNGVNLR-DT---K-HKEAVTI
LSQ-QR----G----EIEFEVVYV--------------------------------------------------------
----------------------------------------------------------------------
>>6qjg_D
-I------------------------------------------------------------------------PREPRR
IVIHR--G-------S------T------G-------LGFNIVGGEP--G-------------------E----------
-------------------------GIFISFILAGGPAD-LSG---E-LRKG-DQILSVNGVDLR-NA---S-HEQAAIA
LKN-AG----Q----TVTIIAQYKPEEYSRFEAK----------------------------------------------
----------------------------------------------------------------------
>3zrt_pdz1
-------------------MHHH----------------------------------------------HHPRGSMEYEE
ITLER--GN------------S-------G-------LGFSIAG-----GT----DNPHI---------G-DD-------
------------------------PSIFITKIIPGGAAA-QDG---R-LRVN-DSILFVNEVDVR-EV---T-HSAAVEA
LKE-AG----S----IVRLYVMRRKP------------------------------------------------------
----------------------------------------------------------------------
>3gj9
--------------------------------------------------------------------------TAVVQR
VEIHK--L-------R-----Q-------GEN---LILGFSIGG-----G-----I-------------DQDPSQNPFSE
DKT--D------------------KGIYVTRVSEGGPAE-IA-G----LQIG-DKIMQVNGWDMT-MV---T-HDQARKR
LTK-RSE---E----VVRLLVTRQSL------QKA---------------------------------------------
----------------------------------------------------------------------
>PDZ3
-----------------------------------------------------------------------------PRR
IVIHR--GS------------T-------G-------LGFNIVG-----G------------------------------
-----E------------------EGIFISFILAGGPAD-LSG---E-LRKG-DQILSVNGVDLR-NA---S-HEQAAIA
LKN-AG----Q----TVTIIAQY---------------------------------------------------------
----------------------------------------------------------------------
>1u3b_pdz2
---------------------------------------------------------------------------PPVTT
VLIRR--P-------D-----LR-----YQ-------LGFSVQ-------------------------------------
-----N--------------------GIICSLMRGGIAE-R--G--G-VRVG-HRIIEINGQSVV-AT---P-HEKIVHI
LSN-AV----G----EIHMKTMPAA-------------------------------------------------------
----------------------------------------------------------------------
>>6qjf_C
DI------------------------------------------------------------------------PREPRR
IVIHR--G-------S------T------G-------LGFNIVGGEP--G-------------------E----------
-------------------------GIFISFILAGGPAD-LSG---E-LRKG-DQILSVNGVDLR-NA---S-HEQAAIA
LKN-AG----Q----TVTIIAQYKPEEYSRFEAK----------------------------------------------
----------------------------------------------------------------------
>4nmo
---------------------------------------------------------------------------GPIRK
VLLLK--E-------D------HE-----G-------LGISITG-----G-----KE-H---------------------
-----G------------------VPILISEIHPGQPAD-RCGG----LHVG-DAILAVNGVNLR-DT---K-HKEAVTI
LSQ-QR----G----EIEFEVVYV--------------------------------------------------------
----------------------------------------------------------------------
>3dj3
----------------------------------------------------------------------------VVQR
VEIHK--L-------R-----Q-------GEN---LILGFSIGG-----G-----I-------------DQDPSQNPFSE
DKT--D------------------KGIYVTRVSEGGPAE-IA-G----LQIG-DKIMQVNGWDMT-MV---T-HDQARKR
LTK-RSE---E----VVRLLVTR---------------------------------------------------------
----------------------------------------------------------------------
>4jor
---------------------------------------------------------------------------GPIRK
VLLLKE--D------H-----E-------G-------LGISITGGKE----------------------H----------
-----G------------------VPILISEIHPGQPAD-RCG---G-LHVG-DAILAVNGVNLR-DT---K-HKEAVTI
LSQ-QR----G----EIEFEVVYV--------------------------------------------------------
----------------------------------------------------------------------
>1b8q
---------------------------------------------------------------------GSHMIEPNVIS
VRLFK--R-------K------V-----GG-------LGFLVKE-----R-----VS-----------------------
-----K------------------PPVIISDLIRGGAAE-QSG---L-IQAG-DIILAVNDRPLV-DL---S-YDSALEV
LRG-IAS--ET----HVVLILRGPEGFTTHLETTFTGDGTPK-TIRVTQPLGPPTKAV----------------------
----------------------------------------------------------------------
>>6qjk_A
DI------------------------------------------------------------------------PREPRR
IVIHR--G-------S-----T-------G-------LGFNIVG-----G-----E------------------------
-------------------------GIFISFILAGGPAD-LS-G--E-LRKG-DQILSVNGVDLR-NA---S-HEQAAIA
LKN-AG----Q----TVTIIAQYKPEEYSRFEA-----------------------------------------------
----------------------------------------------------------------------
>3cc0
--------------------------------------------------------------------------HMNIIT
VTLNM--E-------K-----Y-------------NFLGISIVG-----Q-----S--------------NE-RG-----
-----D------------------GGIYIGSIMKGGAVA-ADG---R-IEPG-DMLLQVNDMNFE-NM---S-NDDAVRV
LRD-IVHKP-G----PIVLTVAKSGG------GGEIVLWSDI-P------------------------------------
----------------------------------------------------------------------
>2ka9_pdz2
--------------------------------------------------------------------------AEKVME
IKLIKG-P-----------------------K----GLGFSIAG-----G--VGNQH-IP---------------G----
-----D------------------NSIYVTKIIEGGAAH-KDG---R-LQIG-DKILAVNSVGLE-DV---M-HEDAVAA
LKN-TY----D----VVYLKVAKPSNA-----------------------------------------------------
----------------------------------------------------------------------
>3tsv
---------------------------------------------------------------------------PSMKL
VKFRK---GD-------------------S-------VGLRLAG-----G------N-----------------------
-----D------------------VGIFVAGVLEDSPAA-KE----G-LEEG-DQILRVNNVDFT-NI---I-REEAVLF
LLD-LPKG--E----EVTILAQKKKDVYRRIVE-----------------------------------------------
----------------------------------------------------------------------
>1u37
----------------------------------------------------------------------------EFKD
VFIEKQKG-------E-------------I-------L-GVVIV-----E----------------------SGWGS---
-I---L------------------PTVIIANMMHGGPAE-KSG---K-LNIG-DQIMSINGTSLV-GL---P-LSTCQSI
IKG-LK--NQS----RVKLNIVR---------------------------------------------------------
----------------------------------------------------------------------
>4e3b
---------------------------------------------------------------------------AVVQR
VEIHK--LRQ-----G-----EN---L--I-------LGFSIGG-----G-----ID------------QDPSQNPFSED
KT---D------------------KGIYVTRVSEGGPAE-IA-----GLQIG-DKIMQVNGWDMT-MV---T-HDQARKR
LTK--RSE--E----VVRLLVTRQ--------------------------------------------------------
----------------------------------------------------------------------
>1tq3
------------------------------------------------------------------------DIPREPRR
IVIHR--G-------S------T------G-------LGFNIVG-----G-------------------E----DG----
------------------------EGIFISFILAGGPAD-LSG---E-LRKG-DQILSVNGVDLR-NA---S-HEQAAIA
LKN-AG----Q----TVTIIAQYKPEEYSRFEANSRVDSSGR-IVTD---------------------------------
----------------------------------------------------------------------
>4k72
---------------------------------------------------------------------------GPIRK
VLLLKE--D------H-----E-------G-------LGISITGGKEH--------------------------------
-----G------------------VPILISEIHPGQPAD-RCG---G-LHVG-DAILAVNGVNLR-DT---K-HKEAVTI
LSQ-QR----G----EIEFEVVYV--------------------------------------------------------
----------------------------------------------------------------------
>4jof
---------------------------------------------------------------------------GPIRK
VLLLK--ED------H-----E-------G-------LGISITG-----G-----KE-------------H---------
-----G------------------VPILISEIHPGQPAD-RCG---G-LHVG-DAILAVNGVNLR-DT---K-HKEAVTI
LSQ-QR----G----EIEFEVVYV--------------------------------------------------------
----------------------------------------------------------------------
>1be9
--------------------FL-----------------------------------------------GEEDIPREPRR
IVIHR--G-------S------T------G-------LGFNIIG-----G-------------------E----DG----
------------------------EGIFISFILAGGPAD-LSG---E-LRKG-DQILSVNGVDLR-NA---S-HEQAAIA
LKN-AG----Q----TVTIIAQYKPEEYSRFEANSRVNSSGR-IVTN---------------------------------
----------------------------------------------------------------------
>4jl7
--------------------------------------------------------------------------GMLPRL
CCLEK--G-------P-----N-------G-------YGFHLHG-----E-----K-------------G----------
-----K------------------LGQYIRLVEPGSPAE-KA----G-LLAG-DRLVEVNGENVE-KE---T-HQQVVSR
IRA-AL----N----AVRLLVVDPETSTTL--------------------------------------------------
----------------------------------------------------------------------
>3cbx
------------------------------------------------------------------------GSHMNIIT
VTLNM--E-------K-----Y-------------NFLGISIVG-----Q-----S--------------N-ERG-----
-----D------------------GGIYIGSIMKGGAVA-ADG---R-IEPG-DMLLQVNDMNFE-NM---S-NDDAVRV
LRD-IVHKP-G----PIVLTVAKSGGG----WKWYGWF------------------------------------------
----------------------------------------------------------------------
>4nmt
---------------------------------------------------------------------------GPIRK
VLLLK--E-------D------HE-----G-------LGISITG-----G-----KEH----------------------
-----G------------------VPILISEIHPGQPAD-RCGG----LHVG-DAILAVNGVNLR-DT---K-HKEAVTI
LSQ-QR----G----EIEFEVVYV--------------------------------------------------------
----------------------------------------------------------------------
>4n6x
--------------------------------------------------------------------------GMLPRL
CCLEK--G-------P-----N-------G-------YGFHLHG-----E-----K-------------G----------
-----K------------------LGQYIRLVEPGSPAE-KA----G-LLAG-DRLVEVNGENVE-KE---T-HQQVVSR
IRA-AL----N----AVRLLVVDPETSTTL--------------------------------------------------
----------------------------------------------------------------------
>PDZ1
-----------------------------------------------------------------------------YEE
ITLER--GN------------S-------G-------LGFSIAG-----G-------------------T----------
------------------------PSIFITKIIPGGAAA-QDG---R-LRVN-DSILFVNEVDVR-EV---T-HSAAVEA
LKE-AG----S----IVRLYVMR---------------------------------------------------------
----------------------------------------------------------------------
>1z87
ASGRRAPRTGLLELRCGAGSGAGGERWQRVLLSLAEDALTVSPADGEPGPEPEPAQLNGAAEPGAAPPQLPEALLLQRRR
VTVRKADA-------G-------------G-------LGISIKG-----------G-RE----------N----------
-----K------------------MPILISKIFKGLAAD-QTE---A-LFVG-DAILSVNGEDLS-SA---T-HDEAVQA
LKK-TG----K----EVVLEVKYMKEVSPYFKNSAGGTSVGW-DSPPASPLQRQPSSPGPQPRNLSEAKHVSLKMAYVSR
RCTPTDPEPRYLEICAADGQDAVFLRAKDEASARSWAGAIQAQIGT------------------------
>2m0v
--------------------G------------------------------------------------IDPFTMLRPRL
CTMKK--G-------P-----S-------G-------YGFNLHS-----D-----K-------------S----------
-----K------------------PGQFIRSVDPDSPAE-AS----G-LRAQ-DRIVEVNGVCME-GK---Q-HGDVVSA
IRA-GG----D----ETKLLVVDRETDEFFKKCRVIPSQEHLNGP---LPVPFTNGEIQKENSR----------------
----------------------------------------------------------------------
>2jin
---------------------S-----------------------------------------------MRVDYLVTEEE
INLTRG-P-------------S-------G-------LGFNIVGGTDQQY-----V-S-----------N----------
-----D------------------SGIYVSRIKENGAAALDG----R-LQEG-DKILSVNGQDLK-NL---L-HQDAVDL
FRN-AG----Y----AVSLRVQHRESSI----------------------------------------------------
----------------------------------------------------------------------
>1ry4
GSKTKAPSISIPHDFRQVSAII-----------------------------------------------DVDIVPETHRR
VRLLK--H-------G-----SD-----KP-------LGFYIRD-----G-----TS------------V---RVTASGL
EK---Q------------------PGIFISRLVPGGLAE-S-TG--L-LAVN-DEVIEVNGIEVA-GK---T-LDQVTDM
MVA-NS----S----NLIITVKPANQR-----------------------------------------------------
----------------------------------------------------------------------
>4k6y
---------------------------------------------------------------------------GPIRK
VLLLKE--D------H-----E-------G-------LGISITGGKEH--------------------------------
-----G------------------VPILISEIHPGQPAD-RCG---G-LHVG-DAILAVNGVNLR-DT---K-HKEAVTI
LSQ-QR----G----EIEFEVVYV--------------------------------------------------------
----------------------------------------------------------------------
>2vph
---------------------------------------------------------------------------DNLVL
IRMKP--DEN-----G-------------R-------FGFNVKG-----G-----Y-------------D----------
-----Q-----K------------MPVIVSRVAPGTPAD-LCVP--R-LNEG-DQVVLINGRDIA-EH---T-HDQVVLF
IKA-SCERHSG----ELMLLVRPNAVESTV--------------------------------------------------
----------------------------------------------------------------------
